# Supplementary material for: The Newly Sequenced Genome of Pisum sativum Is Replete with Potential G-Quadruplex-Forming Sequences—Implications for Evolution and Biological Regulation
Source: Int J Mol Sci. 2022 Jul 30;23(15):8482. doi: 10.3390/ijms23158482 (PMC9369095; doi:10.3390/ijms23158482)
Supplement: Supplementary file 1 [file ijms-23-08482-s001.zip]

Archive with 1 entries (1 files):
- ijms-1828585-supplementary.pdf
